# Supplementary material for: The Sphingolipid Asset Is Altered in the Nigrostriatal System of Mice Models of Parkinson’s Disease
Source: Biomolecules. 2022 Jan 6;12(1):93. doi: 10.3390/biom12010093 (PMC8773707; doi:10.3390/biom12010093)
Supplement: Supplementary file 1 [file biomolecules-12-00093-s001.zip]

Archive with 1 entries (1 files):
- Tables S1 S2 S3 Blokhin 25 12 21 Biomolecules.pdf
